# Supplementary material for: Development of novel predictive miRNA/target gene pathways for colorectal cancer distance metastasis to the liver using a bioinformatic approach
Source: PLoS One. 2019 Feb 26;14(2):e0211968. doi: 10.1371/journal.pone.0211968 (PMC6391078; doi:10.1371/journal.pone.0211968)
Supplement: S1 Table — (XLSX) [file pone.0211968.s001.xlsx]

## Sheet: Sheet1
GSE49355					GSE41258					GSE81558
Gene Id	FDR	P-value	FC		Gene Id	FDR	P-value	FC		Gene Id	FDR	P-value	FC
ALB	1.63e-06	2.64e-10	6.021		CRP	7.21e-48	3.23e-52	4.966		CRP	8.22e-12	1.66e-16	6.28133
CRP	1.63e-06	1.85e-10	5.541		FGG	4.92e-43	6.62e-47	4.898		FGA	3.28e-10	1.33e-14	6.76795
FGG	1.63e-06	2.92e-10	5.309		FGB	4.89e-42	8.78e-46	3.874		SERPINA3	2.12e-09	1.29e-13	4.84829
COLEC11	4.43e-06	1.19e-09	1.998		HP	7.72e-42	1.73e-45	4.822		APOC1	7.31e-09	5.92e-13	4.42689
GC	6.97e-06	2.41e-09	4.89		COLEC11	9.82e-41	2.64e-44	1.073		ALDH8A1	1.32e-08	1.34e-12	5.36541
FGB	6.97e-06	2.5e-09	4.473		ALB	5.35e-39	1.68e-42	4.733		FGB	2.87e-08	3.49e-12	5.55085
HP	2.08e-05	8.39e-09	4.747		ORM1	3.9e-34	1.4e-37	4.797		APCS	6.87e-08	9.73e-12	4.99997
CRP	5.28e-05	3.08e-08	4.232		APOA2	7.68e-33	3.1e-36	4.492		ITIH2	1.04e-07	1.68e-11	4.77264
APOC1	5.28e-05	2.97e-08	3.014		FGA	6.98e-31	3.13e-34	3.076		HPR	3.33e-07	6.07e-11	5.39966
FGB	5.38e-05	3.38e-08	4.299		APOC3	1.02e-30	5.05e-34	4.917		FGG	4.01e-07	8.11e-11	4.62732
LECT2	7.32e-05	5.59e-08	5.574		SERPINA3	1.74e-30	9.38e-34	2.375		SERPINA1	4.48e-07	9.98e-11	3.42747
APCS	0.00013	1.05e-07	3.076		IGFBP1	3.87e-30	2.26e-33	2.454		HP	1.24e-06	3.11e-10	5.41183
CYP2E1	0.000131	1.11e-07	4.234		FGA	5.67e-30	3.81e-33	3.802		C8A	1.24e-06	3.26e-10	5.31779
SEBOX///VTN	0.000149	1.4e-07	4.005		CRP	1.2e-29	8.64e-33	2.005		MBL2	1.35e-06	3.81e-10	4.05902
ITIH3	0.000149	1.4e-07	3.474		ORM2///ORM1	2.16e-29	1.65e-32	4.904		ALB	2.37e-06	7.19e-10	5.90892
SERPINA3	0.000171	1.92e-07	3.697		HPR///HP	9.9e-29	8.88e-32	5.834		SLC2A2	2.78e-06	9e-10	3.94266
FGA	0.000195	2.28e-07	3.109		FMO3	1.89e-27	1.87e-30	2.031		LECT2	2.96e-06	1.02e-09	4.37134
APOC1	0.000216	2.71e-07	2.237		TF	2.74e-27	2.83e-30	3.219		HAMP	3.4e-06	1.24e-09	5.3216
APOH	0.000268	3.49e-07	4.476		APCS	6.78e-27	7.31e-30	1.82		ALB	4.05e-06	1.56e-09	5.63094
ORM1	0.000272	3.7e-07	5.279		GC	2.26e-26	2.53e-29	2.613		F5	4.15e-06	1.68e-09	5.49673
AMBP	0.000272	3.84e-07	4.647		ITIH3	6.22e-26	7.25e-29	2.058		IGFBP1	5.03e-06	2.14e-09	4.5776
ITIH2	0.000272	3.91e-07	2.372		APOB	1.04e-24	1.35e-27	2.206		FGG	7.92e-06	3.53e-09	4.25539
AADAC	0.000321	4.76e-07	3.053		C9	5.01e-24	7.2e-27	2.545		CP	1.59e-05	7.4e-09	4.01109
PLGLB1///PLGLB2	0.000385	5.87e-07	3.143		CDH2	9.22e-24	1.41e-26	1.48		FGA	2.76e-05	1.34e-08	4.53555
ORM2///ORM1	0.000543	8.78e-07	4.861		HRG	1.13e-23	1.77e-26	2.193		ALB	5.65e-05	2.99e-08	5.28705
ASGR2	0.000543	8.65e-07	2.716		CYP2C8	1.6e-22	2.65e-25	2.334		APOA2	5.65e-05	3.2e-08	5.11577
FGL1	0.000621	1.03e-06	2.929		FGB	3.85e-22	6.57e-25	3.79		APOB	5.65e-05	3.17e-08	4.59534
HPX	0.000635	1.08e-06	2.995		APOA2	7.65e-22	1.37e-24	2.883		COLEC11	5.65e-05	3.08e-08	2.08558
HPR	0.000719	1.26e-06	2.841		CYP2E1	1.12e-20	2.22e-23	2.33		APOA2	6.31e-05	3.91e-08	5.14871
SLC2A2	0.000943	1.74e-06	3.29		TF	1.14e-20	2.3e-23	2.07		FGL1	6.31e-05	4.09e-08	3.80824
SPP1	0.00125	2.36e-06	2.224		ITIH2	3.16e-20	6.67e-23	1.82		ITIH2	6.31e-05	4.03e-08	2.78034
VNN1	0.00182	3.84e-06	2.678		ORM2///ORM1	3.76e-20	8.45e-23	1.742		ITIH3	7.28e-05	4.86e-08	3.31712
CYP2E1	0.00191	4.21e-06	4.581		C8A	5.97e-20	1.39e-22	1.565		APOA2	7.51e-05	5.17e-08	4.72632
CDH2	0.00191	4.13e-06	2.273		AMBP	1.35e-19	3.2e-22	4.39		APOA1	8.46e-05	6e-08	4.98535
ORM2///ORM1	0.00319	7.45e-06	3.774		SULT2A1	4.52e-19	1.14e-21	1.807		APOA1	0.000143	1.13e-07	3.76441
APOE	0.00321	7.63e-06	2.16		FGL1	5.83e-19	1.49e-21	1.819		TM4SF4	0.000206	1.67e-07	3.21067
TM4SF4	0.00388	9.74e-06	2.544		ALB	9.64e-19	2.6e-21	1.821		ORM2	0.000267	2.25e-07	3.72215
F9	0.00405	1.04e-05	2.592		MBL2	1.46e-18	4.06e-21	2.269		ITIH2	0.000267	2.27e-07	3.03163
HPX	0.00408	1.06e-05	3.245		APOH	1.56e-18	4.42e-21	3.993		TF	0.000424	3.78e-07	4.02237
CP	0.00447	1.18e-05	2.423		PLGLB1///PLGLB2	1.79e-18	5.15e-21	1.659		APOB	0.000494	4.5e-07	4.04238
FGA	0.00483	1.33e-05	4.398		ITIH4	1.96e-18	5.89e-21	1.691		FMO3	0.00053	5.05e-07	2.97157
SERPINA1	0.00483	1.34e-05	1.846		CP	2.2e-18	6.72e-21	1.672		CDH2	0.00053	4.99e-07	1.61973
APOA1	0.00556	1.71e-05	3.55		APOC1	5.76e-18	1.83e-20	1.67		APOB	0.000783	7.93e-07	3.85635
APOE	0.00556	1.66e-05	2.003		CYP2E1	6.67e-18	2.16e-20	1.768		CP	0.000783	7.85e-07	2.95323
ACSM5	0.00556	1.69e-05	1.994		VEGFA	9.9e-18	3.29e-20	0.94		ITIH4 /// MUSTN1	0.000803	8.46e-07	3.43526
LBP	0.00568	1.83e-05	3.744		ALDH8A1	1.07e-17	3.6e-20	2.266		C9	0.000998	1.11e-06	3.61769
TYROBP	0.00568	1.83e-05	1.029		APOA1	2.58e-17	8.91e-20	3.279		VTN	0.00107	1.21e-06	3.91023
AHSG	0.00577	1.89e-05	2.945		APOA1	5.88e-17	2.06e-19	3.109		APOC3	0.00108	1.24e-06	3.72737
APOE	0.0058	1.93e-05	1.126		AOX1	1.21e-16	4.39e-19	1.344		AMBP	0.00108	1.31e-06	3.69736
UGT2B4	0.00585	1.97e-05	3.553		SERPINC1	2.27e-16	8.45e-19	1.93		ITIH4 /// MUSTN1	0.00108	1.3e-06	3.08606
APOC3	0.00597	2.04e-05	4.553		CCDC102B	2.27e-16	8.45e-19	1.02		ASGR2	0.00111	1.37e-06	2.79681
APOB	0.00655	2.26e-05	2.664		LOC101929036///PAH	1.2e-15	4.85e-18	1.929		TF	0.00115	1.47e-06	3.99776
SERPINA1	0.00708	2.57e-05	2.144		F5	1.42e-15	5.81e-18	1.268		PLG	0.00123	1.59e-06	3.56439
TF	0.0103	3.99e-05	3.198		C5	2.89e-15	1.22e-17	1.137		ORM1 /// ORM2	0.00147	2.01e-06	4.18419
ITIH4	0.0109	4.35e-05	3.177		HPX	4.27e-15	1.84e-17	1.237		SERPINC1	0.00147	1.98e-06	3.62455
CYP1B1	0.011	4.46e-05	1.279		FMO3	6.7e-15	2.98e-17	1.315		GC	0.00147	1.97e-06	3.30374
ALDH8A1	0.0116	4.74e-05	2.153		APOC4-APOC2///APOC4///APOC2	7.6e-15	3.51e-17	1.825		CP	0.00147	2.02e-06	2.68004
CYP1B1	0.0122	5.02e-05	2.328		CYP2C9	1.08e-14	5.12e-17	1.364		ORM1	0.00154	2.15e-06	4.19726
CD163	0.0122	5.08e-05	1.253		HRG	1.31e-14	6.28e-17	1.69		APOA1	0.00167	2.4e-06	3.20581
APOA1	0.0134	5.79e-05	2.981		CYP2C9	1.51e-14	7.3e-17	1.236		ORM1	0.00211	3.12e-06	3.46002
CPB2	0.0134	5.71e-05	2.466		HAMP	2.6e-14	1.34e-16	0.62		ORM1	0.0024	3.59e-06	4.08993
AHSG	0.0138	6e-05	3.775		KNG1	2.7e-14	1.41e-16	3.528		AMBP	0.00241	3.66e-06	2.84825
TF	0.0139	6.12e-05	3.458		AGXT	2.78e-14	1.46e-16	2.899		KNG1	0.00251	3.87e-06	3.38103
F2	0.0155	7.01e-05	2.614		SERPINF2	2.96e-14	1.62e-16	1.025		VNN1	0.00292	4.73e-06	2.56175
FMO3	0.0157	7.27e-05	2.139		LECT2	3.91e-14	2.21e-16	1.08		C9	0.00302	4.96e-06	3.20365
IGFBP1	0.0164	7.64e-05	2.809		CPB2	4.43e-14	2.54e-16	1.627		ITIH4 /// MUSTN1	0.00302	5.01e-06	2.65165
PLGLB1///PLGLB2	0.017	8.1e-05	2.192		C4BPA	7.71e-14	4.64e-16	1.283		APOH	0.00307	5.15e-06	3.36762
SERPINA5	0.019	9.25e-05	1.696		ARG1	1.32e-13	8.17e-16	1.335		F2	0.00318	5.55e-06	2.44022
ITIH1	0.0193	9.54e-05	2.573		CYP3A5	1.83e-13	1.15e-15	1.359		CRP	0.00318	5.48e-06	1.26954
UGT2B15	0.0203	0.000106	2.014		EFNA1	2.81e-13	1.84e-15	1.006		FCN3	0.00318	5.61e-06	1.19039
PROC	0.0203	0.000103	1.948		SERPINA5	3.12e-13	2.1e-15	0.888		FXYD2	0.00318	5.43e-06	0.908404
LOC101930400///AKR1C2	0.0203	0.000105	1.497		F9	4.52e-13	3.13e-15	1.685		F9	0.00332	5.92e-06	3.20692
FABP7	0.0203	0.000104	1.481		HPR	4.78e-13	3.33e-15	1.709		KNG1	0.00347	6.48e-06	3.38092
C5	0.0205	0.000108	1.88		TTR	7.02e-13	5.1e-15	2.514		CYP2C9	0.00347	6.53e-06	2.96343
SLC27A5	0.0215	0.000114	1.786		CYP2E1	7.41e-13	5.42e-15	3.23		VTN	0.00347	6.53e-06	2.21409
C3	0.0219	0.000118	2.233		LBP	7.88e-13	5.84e-15	3.915		ITIH4 /// MUSTN1	0.00347	6.4e-06	2.07429
F13B	0.0219	0.000117	2.104		ASGR2	1.44e-12	1.13e-14	0.837		CYP2E1	0.00373	7.1e-06	3.14581
APOA2	0.0224	0.000123	3.538		AHSG	1.79e-12	1.44e-14	2.233		CYP2E1	0.00373	7.17e-06	3.10252
PLG///LPA	0.0224	0.000124	3.009		RGN	2.14e-12	1.78e-14	1.291		CPB2	0.00382	7.43e-06	2.89378
CFH	0.0234	0.000132	1.982		SEBOX///VTN	2.26e-12	1.89e-14	2.024		LIPC	0.00386	7.58e-06	1.80283
FCN3	0.0259	0.000149	1.738		SLC2A2	3.62e-12	3.29e-14	3.344		APOA1	0.00427	8.48e-06	2.45638
KNG1	0.0272	0.000158	3.018		ACSM2B///ACSM2A	7.12e-12	7.09e-14	0.958		FXYD2	0.00527	1.06e-05	0.829653
ALDOB	0.0272	0.000159	2.851		AKR1D1	7.5e-12	7.54e-14	1.046		ITIH1	0.00569	1.17e-05	2.88806
C9	0.0288	0.000177	2.972		ALDOB	8.06e-12	8.24e-14	2.78		HPX	0.00569	1.19e-05	2.80761
SERPINA6	0.0288	0.000175	2.018		CFHR2	8.61e-12	8.89e-14	1.166		C4BPA	0.00598	1.26e-05	3.07052
CD163	0.0302	0.000188	1.111		F2	1.03e-11	1.08e-13	2.151		CXCL6	0.00618	1.32e-05	1.92107
HRG	0.0312	0.000196	2.523		GATM	1.41e-11	1.57e-13	1.503		HRG	0.0063	1.38e-05	3.16599
C8A	0.0312	0.000197	2.048							PROC	0.0063	1.38e-05	1.87637
FMO3	0.0321	0.000206	2.251							APOC2	0.00652	1.48e-05	2.81535
CYP2C9	0.0363	0.000244	1.88							CFHR3 /// CFHR4	0.00662	1.54e-05	2.83
HRG	0.0366	0.000248	2.303							APOC2	0.00662	1.54e-05	2.53528
LOC101930400///AKR1C2	0.0378	0.000258	1.32							ITIH1	0.00662	1.54e-05	1.91673
ALDOB	0.0386	0.000274	3.182							LBP	0.00663	1.56e-05	1.8609
C8G	0.0386	0.000271	2.167							C4BPA	0.00672	1.59e-05	2.83381
AOX1	0.0386	0.000271	2.03							APOA1	0.007	1.67e-05	2.89318
HAMP	0.0386	0.000273	1.671							APOA1	0.00718	1.73e-05	3.17719
SERPINC1	0.0396	0.000286	3.156							PLG	0.00718	1.74e-05	2.66272
LPA	0.0409	0.000299	1.62							SAA4	0.00795	1.98e-05	2.79859
GAMT	0.0417	0.000307	2.136							APOC2	0.00798	2e-05	2.76664
SAA2-SAA4///SAA2///SAA1	0.0424	0.000316	2.932							CFHR2	0.00821	2.08e-05	2.80395
HABP2	0.0439	0.000331	1.156							UGT2B4	0.00823	2.12e-05	2.93881
PLG	0.0452	0.000348	2.915							C5	0.00823	2.13e-05	1.83823
ADH1B	0.0466	0.000366	2.892							TFR2	0.00895	2.39e-05	1.91314
CFHR1///CFH	0.0466	0.000364	1.859							A1BG	0.0096	2.6e-05	2.52796
CLU	0.047	0.000373	2.335							CYP2C9	0.0101	2.75e-05	2.49163
F5	0.047	0.000372	1.545							HABP2	0.0105	2.91e-05	1.6309
CFHR2	0.0439	0.000333	1.755							SAA1 /// SAA2	0.0107	3.01e-05	2.9944
APOA2	0.0444	0.000339	3.449							ITIH1	0.0107	2.99e-05	2.42363
AKR1C1	0.0452	0.000348	1.164							SERPINA5	0.0108	3.06e-05	1.81102
TM4SF5	0.0452	0.000349	1.022							PLG	0.0109	3.12e-05	2.30526
CYP4A22///CYP4A11	0.0466	0.000366	1.681
MSR1	0.0466	0.000364	1.503
GPNMB	0.0466	0.000363	1.263
UGT2B15	0.047	0.000373	1.815
DEFB1	0.047	0.000372	1.548
MBL2	0.0478	0.000382	2.606
