# Supplementary material for: Development of novel predictive miRNA/target gene pathways for colorectal cancer distance metastasis to the liver using a bioinformatic approach
Source: PLoS One. 2019 Feb 26;14(2):e0211968. doi: 10.1371/journal.pone.0211968 (PMC6391078; doi:10.1371/journal.pone.0211968)
Supplement: S2 Table — (XLSX) [file pone.0211968.s002.xlsx]

## Sheet: Sheet1
GSE49355					GSE41258					GSE81558
Gene Id	FDR	P-value	FC		Gene Id	FDR	P-value	FC		Gene Id	FDR	P-value	FC
MMP3	7.45e-07	3.34e-11	-4.11		VWF	3.85e-43	3.46e-47	-2.256		NKX2-3	5.99e-05	3.52e-08	-1.25753
VWF	3.53e-06	7.92e-10	-2.384		MMP3	4.99e-30	3.14e-33	-2.984		ACTG2	0.000127	9.68e-08	-3.48955
CHN1	3.33e-05	1.49e-08	-2.525		FBLN1	3.99e-29	3.22e-32	-2.999		VWF	0.000534	5.18e-07	-2.19855
MMP1	5.28e-05	2.99e-08	-4.591		DIO2	8.95e-29	7.63e-32	-1.625		PDZD2	0.000795	8.21e-07	-1.35799
CXCL14	6.64e-05	4.47e-08	-3.617		WNT5A	1.32e-28	1.25e-31	-1.998		PDZD2	0.000839	9e-07	-1.33285
FOXF1	7.32e-05	5.53e-08	-1.583		WNT5A	1.17e-25	1.42e-28	-1.765		RGMA	0.000951	1.04e-06	-1.69728
WNT5A	0.000155	1.53e-07	-2.243		MMP1	2.06e-25	2.59e-28	-3.643		PDZD2	0.00108	1.3e-06	-1.23859
CXCL5	0.000171	1.88e-07	-2.817		CTSK	2.37e-24	3.19e-27	-1.664		DIO2	0.00113	1.42e-06	-1.76064
WNT5A	0.000171	1.78e-07	-2.464		MMP2	4.32e-24	6.01e-27	-1.789		DIO2	0.00164	2.33e-06	-1.22475
CTSK	0.000216	2.67e-07	-1.537		PDPN	5.56e-24	8.24e-27	-1.566		PCDH18	0.00183	2.67e-06	-1.93582
CAV1	0.000786	1.41e-06	-1.549		FBLN1	3.07e-23	4.95e-26	-1.854		PCDH18	0.00276	4.3e-06	-1.94562
TRPA1	0.00147	2.89e-06	-2.267		TMEM158	4.87e-22	8.52e-25	-2.518		LAMA4	0.00283	4.47e-06	-1.41904
PDPN	0.00147	2.9e-06	-1.907		ACTG2	1.07e-21	1.96e-24	-2.657		VWF	0.00287	4.59e-06	-1.43935
IL13RA2	0.00162	3.27e-06	-2.387		MAB21L2	3.4e-21	6.41e-24	-1.962		CHRDL1	0.00527	1.07e-05	-1.74899
MIR6756///MCAM	0.00178	3.67e-06	-1.45		SPARCL1	1.4e-20	2.89e-23	-1.746		LMO3	0.00569	1.18e-05	-1.40223
PECAM1	0.00241	5.41e-06	-2.354		FBLN1	3.7e-20	7.97e-23	-1.245		MMP3	0.00618	1.33e-05	-2.14149
IL1B	0.00272	6.23e-06	-1.453		COL6A1	3.76e-20	8.35e-23	-2.2		THBS4	0.0063	1.39e-05	-1.75322
CLCA4	0.00332	8.04e-06	-3.708		SGCB	3.76e-20	8.6e-23	-1.022		FHL1	0.00643	1.45e-05	-1.61635
SPARCL1	0.00338	8.35e-06	-1.689		GREM1	1.78e-19	4.32e-22	-2.071		FBLN1	0.00723	1.77e-05	-1.94126
RGS5	0.00483	1.3e-05	-1.752		PRKAR2B	3.55e-19	8.76e-22	-1.273		SYNC	0.00732	1.81e-05	-1.42556
COL7A1	0.00513	1.45e-05	-1.952		SNORD14D///SNORD14C///HSPA8	9.48e-19	2.51e-21	-1.053		COL12A1	0.00821	2.1e-05	-2.29987
TPSAB1	0.0054	1.55e-05	-1.721		CAV1	1.22e-18	3.34e-21	-1.445		FOXF1	0.00857	2.26e-05	-1.42104
P2RY14	0.00553	1.61e-05	-1.879		FOXF1	1.79e-18	5.21e-21	-1.247		P2RY14	0.00909	2.45e-05	-0.795661
FBLN1	0.00556	1.72e-05	-2.587		SNORD14D///SNORD14C///HSPA8	1.9e-18	5.64e-21	-1.29		DES /// FAM48A	0.0103	2.83e-05	-1.8158
CAV1	0.00568	1.83e-05	-1.686		CHN1	3.87e-18	1.2e-20	-1.301		FHL1	0.0117	3.39e-05	-1.64313
TPSAB1	0.00707	2.49e-05	-2.029		PDZD2	4.03e-18	1.27e-20	-1.308		MMP2	0.0118	3.45e-05	-1.83686
RGS5	0.00707	2.51e-05	-1.488		TWSG1	8.44e-18	2.77e-20	-1.864		SYNPO2	0.0121	3.64e-05	-2.09732
CXCL1	0.00708	2.55e-05	-1.662		SNORD14D///SNORD14C///HSPA8	2.36e-17	8.06e-20	-0.774		SYNM	0.0136	4.26e-05	-2.21658
MMP2	0.00816	3.04e-05	-1.869		CAV1	8.65e-17	3.07e-19	-1.577		MFAP5	0.0167	5.48e-05	-1.69296
IL1B	0.00816	3.01e-05	-1.393		RHOA	1.21e-16	4.34e-19	-0.907		CTSK	0.0168	5.7e-05	-1.74683
TPSB2///TPSAB1	0.0101	3.81e-05	-1.851		GREM1	2.71e-16	1.03e-18	-1.785		SPARCL1	0.0181	6.24e-05	-2.20156
MAB21L2	0.0103	3.99e-05	-1.51		H2AFZ	3.02e-16	1.16e-18	-0.831		FBN2	0.019	6.57e-05	-0.9567
TPSB2///TPSAB1	0.0105	4.11e-05	-1.916		MFAP5	5.19e-16	2.03e-18	-2.181		FBLN1	0.0207	7.44e-05	-1.31286
PTGS2	0.0109	4.37e-05	-2.006		P2RY14	5.21e-16	2.06e-18	-1.379		CAV1	0.0215	8.07e-05	-1.22615
PLVAP	0.0122	5.16e-05	-1.413		TIMM17A	5.3e-16	2.12e-18	-0.787		CAV1	0.0215	8.07e-05	-1.22615
TMEM158	0.0149	6.62e-05	-2.139		SYNC	2.23e-15	9.33e-18	-1.054		FHL1	0.0233	8.93e-05	-2.05536
PLAT	0.0149	6.7e-05	-1.235		COL5A3	2.89e-15	1.23e-17	-0.932		DES	0.024	9.43e-05	-1.87365
FBN2	0.0157	7.18e-05	-0.961		UQCRFS1	4.72e-15	2.06e-17	-0.848		SPARCL1	0.0245	9.77e-05	-1.999
PDPN	0.0166	7.84e-05	-1.815		DKK3	6.79e-15	3.08e-17	-1.627		SYNPO2	0.0249	0.000102	-2.13268
CD248	0.0177	8.49e-05	-0.829		H2AFZ	6.79e-15	3.05e-17	-0.706		CNN1	0.0263	0.00011	-2.15768
MCAM	0.019	9.27e-05	-1.164		PSMC3	7.43e-15	3.4e-17	-0.622		FHL1	0.0274	0.000119	-1.25308
ANGPTL2	0.0195	9.71e-05	-1.074		CHL1	7.91e-15	3.69e-17	-1.238		ANGPTL2	0.0294	0.000131	-1.34465
ACTG2	0.0202	0.000101	-1.465		RBFOX2	1.68e-14	8.24e-17	-0.58		SPARCL1	0.0302	0.000135	-2.08154
FBLN1	0.0222	0.000121	-2.094		ENPP2	1.87e-14	9.24e-17	-1.104		GREM1	0.0363	0.00017	-2.1141
LY9	0.0223	0.000122	-0.92		ANGPTL2	2.03e-14	1.01e-16	-1.008		VIP	0.0363	0.000171	-1.46821
COL5A3	0.0228	0.000128	-0.877		FBN2	2.35e-14	1.18e-16	-0.571		SFRP4	0.0385	0.000189	-2.2691
CCL22	0.024	0.000137	-1.189		DIXDC1	2.42e-14	1.23e-16	-0.758		DES	0.0432	0.000225	-1.47918
FBLN1	0.0278	0.000164	-1.584		WARS	2.79e-14	1.48e-16	-1.176		CAV1	0.0465	0.000252	-1.30196
COL6A2	0.0278	0.000163	-1.365		IGFBP5	2.96e-14	1.61e-16	-1.292		PLN	0.0476	0.000261	-1.95848
COL6A1	0.0287	0.000171	-1.165		ATP5A1	2.96e-14	1.62e-16	-0.671		FILIP1L	0.0494	0.000275	-1.33145
LAMA4	0.0288	0.000176	-1.136		YWHAQ	2.96e-14	1.58e-16	-0.606
OLFML2A	0.0288	0.000175	-1.073		COL6A1	3.74e-14	2.08e-16	-1.233
OR2F2///OR2F1	0.0296	0.000183	-1.474		COL6A1	4.09e-14	2.33e-16	-1.087
GJC1	0.0321	0.000206	-1.305		NID2	5.35e-14	3.1e-16	-0.929
COL15A1	0.0331	0.000214	-1.445		MSH6	5.38e-14	3.14e-16	-0.945
PDGFRA	0.0347	0.000226	-1.324		TUBA1B	5.38e-14	3.16e-16	-0.538
CXCL5	0.0353	0.000236	-2.511		FARSA	5.77e-14	3.42e-16	-0.74
MAB21L2	0.0353	0.000234	-1.613		RARS	7.11e-14	4.24e-16	-0.53
COL5A3	0.0353	0.000235	-1.522		TNFSF11	9.85e-14	6.01e-16	-1.294
LOXL2	0.0353	0.000235	-0.964		AP2B1	1.75e-13	1.09e-15	-0.695
CPA3	0.0378	0.000259	-1.596		TUBA1B	1.93e-13	1.22e-15	-0.505
RGS5	0.0386	0.00027	-1.365		HMGN2	2.28e-13	1.46e-15	-0.507
RTEL1-TNFRSF6B///TNFRSF6B	0.0396	0.000283	-1.336		ATP5G3	2.66e-13	1.72e-15	-0.68
PECAM1	0.0396	0.000285	-0.897		RRM1	2.81e-13	1.86e-15	-0.814
PI3	0.0409	0.000298	-2.932		ATP5B	3.07e-13	2.05e-15	-0.632
SPINK4	0.0418	0.00031	-2.1		WDR61	3.6e-13	2.44e-15	-0.816
NID2	0.0437	0.000327	-1.036		OXCT1	3.71e-13	2.53e-15	-1.027
ECE2	0.0439	0.000333	-1.198		PDE4D	4.16e-13	2.86e-15	-0.804
DKK3	0.0444	0.000339	-1.363		UQCRC1	4.97e-13	3.48e-15	-0.597
MIR6756///MCAM	0.0452	0.000349	-0.93		MKI67	5.95e-13	4.22e-15	-0.784
HIC1	0.0466	0.000363	-1.077		BUB3	6.05e-13	4.32e-15	-0.636
TPSB2	0.0478	0.000382	-1.264		ADAMDEC1	6.26e-13	4.52e-15	-1.678
DKK3	0.0466	0.000366	-1.534		SNX17	8.37e-13	6.23e-15	-0.609
WFDC1	0.0466	0.000364	-1.352		SNRNP25	8.51e-13	6.37e-15	-0.686
ANGPT2	0.047	0.000373	-1.767		ANTXR1	9.28e-13	7.04e-15	-1.155
216766_at	0.047	0.000372	-1.595		TUBA1B	1.05e-12	8.05e-15	-0.52
RAMP2	0.0439	0.000333	-1.377		EIF4E	1.13e-12	8.68e-15	-0.891
LOC401021///HOXD4///HOXD3	0.0444	0.000339	-0.919		CNIH3	1.39e-12	1.08e-14	-1.21
RTEL1-TNFRSF6B///RTEL1	0.0452	0.000348	-1.713		RRM2	1.39e-12	1.08e-14	-1.004
TPSAB1	0.0452	0.000349	-2.084		EIF3K	1.73e-12	1.38e-14	-0.528
SLCO2A1	0.0466	0.000366	-0.935		KIF2A	1.83e-12	1.48e-14	-0.69
TNFSF11	0.0466	0.000364	-1.557		RAB23	1.84e-12	1.5e-14	-0.879
PI3	0.0466	0.000363	-1.845		FAT4	1.84e-12	1.5e-14	-0.543
IL24	0.047	0.000373	-1.793		LRRC15	1.86e-12	1.53e-14	-0.654
CDH11	0.047	0.000372	-1.483		ALDH1A3	2.14e-12	1.77e-14	-1.12
PDE4B	0.0478	0.000382	-1.321		G3BP2	2.26e-12	1.9e-14	-0.725
					HNRNPA3///HNRNPA3P1	2.37e-12	2e-14	-0.606
					COL6A2	2.41e-12	2.04e-14	-1.212
					ANGPTL2	2.45e-12	2.09e-14	-0.803
					XPO7	2.78e-12	2.41e-14	-0.592
					CCT4	3.08e-12	2.69e-14	-0.538
					CHRDL1	3.27e-12	2.93e-14	-1.496
					BCAP29	3.27e-12	2.93e-14	-0.807
					TPSB2///TPSAB1	3.46e-12	3.12e-14	-1.613
					ERAP1	3.53e-12	3.2e-14	-0.68
					MPHOSPH9	4.24e-12	3.94e-14	-1.16
					ATP5F1	4.5e-12	4.2e-14	-0.569
					TPSAB1	4.92e-12	4.62e-14	-1.681
					MRPS11	4.92e-12	4.64e-14	-0.526
					PDE4B	5.63e-12	5.36e-14	-1.253
					RAP1GDS1	5.76e-12	5.53e-14	-0.71
					TUBB	5.76e-12	5.56e-14	-0.524
					TRNAU1AP	5.88e-12	5.73e-14	-0.534
					TUBB	6.24e-12	6.11e-14	-0.542
					COPS4	6.75e-12	6.63e-14	-0.54
					TRMT5	6.97e-12	6.88e-14	-0.552
					ITIH5	7.12e-12	7.07e-14	-0.857
					RRM2	7.38e-12	7.39e-14	-1.037
					UBE2D3	7.67e-12	7.74e-14	-0.512
					SRSF3	7.69e-12	7.8e-14	-0.617
					ACTR1A	8.06e-12	8.23e-14	-0.523
					PRPF31	9.39e-12	9.78e-14	-0.522
					CCL11	1.02e-11	1.07e-13	-0.788
					MEIS1	1.03e-11	1.08e-13	-1.072
					WDR1	1.07e-11	1.13e-13	-1.102
					MMP12	1.16e-11	1.24e-13	-1.469
					VAMP3	1.2e-11	1.29e-13	-1.086
					IGKC	1.28e-11	1.37e-13	-3.022
					NDUFAB1	1.31e-11	1.42e-13	-0.511
					PECAM1	1.36e-11	1.49e-13	-1.019
					RAD51C	1.4e-11	1.53e-13	-0.734
					TUBB	1.41e-11	1.56e-13	-0.54
					PAFAH1B1	1.41e-11	1.56e-13	-0.529
					LAMA4	1.64e-11	1.84e-13	-0.512
