# Supplementary material for: Development of novel predictive miRNA/target gene pathways for colorectal cancer distance metastasis to the liver using a bioinformatic approach
Source: PLoS One. 2019 Feb 26;14(2):e0211968. doi: 10.1371/journal.pone.0211968 (PMC6391078; doi:10.1371/journal.pone.0211968)
Supplement: S3 Table — (XLSX) [file pone.0211968.s003.xlsx]

## Sheet: Sheet1
	GSE49355			GSE41258			GSE81558
Gene Id	FDR	P-value	FC	FDR	P-value	FC	FDR	P-value	FC
ALB	1.63e-06	2.64e-10	6.021	5.35e-39	1.68e-42	4.733	2.37e-06	7.19e-10	5.90892
ALDH8A1	0.0116	4.74e-05	2.153	1.07e-17	3.6e-20	2.266	1.32e-08	1.34e-12	5.36541
AMBP	0.000272	3.84e-07	4.647	1.35e-19	3.2e-22	4.39	0.00108	1.31e-06	3.69736
APCS	0.00013	1.05e-07	3.076	6.78e-27	7.31e-30	1.82	6.87e-08	9.73e-12	4.99997
APOA1	0.00556	1.71e-05	3.55	2.58e-17	8.91e-20	3.279	8.46e-05	6e-08	4.98535
APOA2	0.0224	0.000123	3.538	7.68e-33	3.1e-36	4.492	5.65e-05	3.2e-08	5.11577
APOB	0.00655	2.26e-05	2.664	1.04e-24	1.35e-27	2.206	5.65e-05	3.17e-08	4.59534
APOC1	5.28e-05	2.97e-08	3.014	5.76e-18	1.83e-20	1.67	7.31e-09	5.92e-13	4.42689
APOC3	0.00597	2.04e-05	4.553	1.02e-30	5.05e-34	4.917	0.00108	1.24e-06	3.72737
APOH	0.000268	3.49e-07	4.476	1.56e-18	4.42e-21	3.993	0.00307	5.15e-06	3.36762
ASGR2	0.000543	8.65e-07	2.716	1.44e-12	1.13e-14	0.837	0.00111	1.37e-06	2.79681
C5	0.0205	0.000108	1.88	2.89e-15	1.22e-17	1.137	0.00823	2.13e-05	1.83823
C8A	0.0312	0.000197	2.048	5.97e-20	1.39e-22	1.565	1.24e-06	3.26e-10	5.31779
C9	0.0288	0.000177	2.972	5.01e-24	7.2e-27	2.545	0.000998	1.11e-06	3.61769
CDH2	0.00191	4.13e-06	2.273	9.22e-24	1.41e-26	1.48	0.00053	4.99e-07	1.61973
CFHR2	0.0439	0.000333	1.755	8.61e-12	8.89e-14	1.166	0.00821	2.08e-05	2.80395
COLEC11	4.43e-06	1.19e-09	1.998	9.82e-41	2.64e-44	1.073	5.65e-05	3.08e-08	2.08558
CP	0.00447	1.18e-05	2.423	2.2e-18	6.72e-21	1.672	1.59e-05	7.4e-09	4.01109
CPB2	0.0134	5.71e-05	2.466	4.43e-14	2.54e-16	1.627	0.00382	7.43e-06	2.89378
CRP	1.63e-06	1.85e-10	5.541	7.21e-48	3.23e-52	4.966	8.22e-12	1.66e-16	6.28133
CYP2C9	0.0363	0.000244	1.88	1.08e-14	5.12e-17	1.364	0.00347	6.53e-06	2.96343
CYP2E1	0.000131	1.11e-07	4.234	1.12e-20	2.22e-23	2.33	0.00373	7.1e-06	3.14581
F2	0.0155	7.01e-05	2.614	1.03e-11	1.08e-13	2.151	0.00318	5.55e-06	2.44022
F5	0.047	0.000372	1.545	1.42e-15	5.81e-18	1.268	4.15e-06	1.68e-09	5.49673
F9	0.00405	1.04e-05	2.592	4.52e-13	3.13e-15	1.685	0.00332	5.92e-06	3.20692
FGA	0.000195	2.28e-07	3.109	6.98e-31	3.13e-34	3.076	3.28e-10	1.33e-14	6.76795
FGB	6.97e-06	2.5e-09	4.473	4.89e-42	8.78e-46	3.874	2.87e-08	3.49e-12	5.55085
FGG	1.63e-06	2.92e-10	5.309	4.92e-43	6.62e-47	4.898	4.01e-07	8.11e-11	4.62732
FGL1	0.000621	1.03e-06	2.929	5.83e-19	1.49e-21	1.819	6.31e-05	4.09e-08	3.80824
FMO3	0.0157	7.27e-05	2.139	1.89e-27	1.87e-30	2.031	0.00053	5.05e-07	2.97157
GC	6.97e-06	2.41e-09	4.89	2.26e-26	2.53e-29	2.613	0.00147	1.97e-06	3.30374
HAMP	0.0386	0.000273	1.671	2.6e-14	1.34e-16	0.62	3.4e-06	1.24e-09	5.3216
HP	2.08e-05	8.39e-09	4.747	7.72e-42	1.73e-45	4.822	1.24e-06	3.11e-10	5.41183
HPR	0.000719	1.26e-06	2.841	4.78e-13	3.33e-15	1.709	3.33e-07	6.07e-11	5.39966
HPX	0.000635	1.08e-06	2.995	4.27e-15	1.84e-17	1.237	0.00569	1.19e-05	2.80761
HRG	0.0312	0.000196	2.523	1.13e-23	1.77e-26	2.193	0.0063	1.38e-05	3.16599
IGFBP1	0.0164	7.64e-05	2.809	3.87e-30	2.26e-33	2.454	5.03e-06	2.14e-09	4.5776
ITIH2	0.000272	3.91e-07	2.372	3.16e-20	6.67e-23	1.82	1.04e-07	1.68e-11	4.77264
ITIH3	0.000149	1.4e-07	3.474	6.22e-26	7.25e-29	2.058	7.28e-05	4.86e-08	3.31712
KNG1	0.0272	0.000158	3.018	2.7e-14	1.41e-16	3.528	0.00251	3.87e-06	3.38103
LBP	0.00568	1.83e-05	3.744	7.88e-13	5.84e-15	3.915	0.00663	1.56e-05	1.8609
LECT2	7.32e-05	5.59e-08	5.574	3.91e-14	2.21e-16	1.08	2.96e-06	1.02e-09	4.37134
MBL2	0.0478	0.000382	2.606	1.46e-18	4.06e-21	2.269	1.35e-06	3.81e-10	4.05902
ORM1	0.000272	3.7e-07	5.279	3.9e-34	1.4e-37	4.797	0.00154	2.15e-06	4.19726
SERPINA3	0.000171	1.92e-07	3.697	1.74e-30	9.38e-34	2.375	2.12e-09	1.29e-13	4.84829
SERPINA5	0.019	9.25e-05	1.696	3.12e-13	2.1e-15	0.888	0.0108	3.06e-05	1.81102
SERPINC1	0.0396	0.000286	3.156	2.27e-16	8.45e-19	1.93	0.00147	1.98e-06	3.62455
SLC2A2	0.000943	1.74e-06	3.29	3.62e-12	3.29e-14	3.344	2.78e-06	9e-10	3.94266
TF	0.0103	3.99e-05	3.198	2.74e-27	2.83e-30	3.219	0.000424	3.78e-07	4.02237
