# Supplementary material for: Development of novel predictive miRNA/target gene pathways for colorectal cancer distance metastasis to the liver using a bioinformatic approach
Source: PLoS One. 2019 Feb 26;14(2):e0211968. doi: 10.1371/journal.pone.0211968 (PMC6391078; doi:10.1371/journal.pone.0211968)
Supplement: S4 Table — (XLSX) [file pone.0211968.s004.xlsx]

## Sheet: Sheet1
	GSE49355			GSE41258			GSE81558
Gene Id	FDR	P-value	FC	FDR	P-value	FC	FDR	P-value	FC
ACTG2	0.0202	0.000101	-1.465	1.07e-21	1.96e-24	-2.657	0.000127	9.68e-08	-3.48955
ANGPTL2	0.0195	9.71e-05	-1.074	2.03e-14	1.01e-16	-1.008	0.0294	0.000131	-1.34465
CAV1	0.000786	1.41e-06	-1.549	1.22e-18	3.34e-21	-1.445	0.0215	8.07e-05	-1.22615
CTSK	0.000216	2.67e-07	-1.537	2.37e-24	3.19e-27	-1.664	0.0168	5.7e-05	-1.74683
FBLN1	0.00556	1.72e-05	-2.587	3.07e-23	4.95e-26	-1.854	0.00723	1.77e-05	-1.94126
FBN2	0.0157	7.18e-05	-0.961	2.35e-14	1.18e-16	-0.571	0.019	6.57e-05	-0.9567
FOXF1	7.32e-05	5.53e-08	-1.583	1.79e-18	5.21e-21	-1.247	0.00857	2.26e-05	-1.42104
LAMA4	0.0288	0.000176	-1.136	1.64e-11	1.84e-13	-0.512	0.00283	4.47e-06	-1.41904
MMP2	0.00816	3.04e-05	-1.869	4.32e-24	6.01e-27	-1.789	0.0118	3.45e-05	-1.83686
MMP3	7.45e-07	3.34e-11	-4.11	4.99e-30	3.14e-33	-2.984	0.00618	1.33e-05	-2.14149
P2RY14	0.00553	1.61e-05	-1.879	5.21e-16	2.06e-18	-1.379	0.00909	2.45e-05	-0.795661
SPARCL1	0.00338	8.35e-06	-1.689	1.4e-20	2.89e-23	-1.746	0.0181	6.24e-05	-2.20156
VWF	3.53e-06	7.92e-10	-2.384	3.85e-43	3.46e-47	-2.256	0.000534	5.18e-07	-2.19855
